# Supplementary material for: Multisite rate control analysis identifies ribosomal scanning as the sole high‐capacity/low‐flux‐control step in mRNA translation
Source: FEBS J. 2019 Oct 4;287(5):925–40. doi: 10.1111/febs.15059 (PMC7054134; doi:10.1111/febs.15059)
Supplement: Supplementary file 1 — Appendix S1. Description of procedure to estimate protein abundance values. Table S1. S. cerevisiae strains including expression top‐up plasmids Fig. S2. Complete nucleotide sequence of plasmid carrying the synthetic regulatable PCuR3 promoter Appendix S2. Estimated R1J values derived from the experimental dual‐site rate control data. [file FEBS-287-925-s001.zip]

Archive with 1 entries (1 files):
- febs15059-sup-0001-Supinfo.pdf
